# Supplementary material for: Mass spectrometry-based analysis of cerebrospinal fluid from arthritis patients—immune-related candidate proteins affected by TNF blocking treatment
Source: Arthritis Res Ther. 2019 Feb 15;21:60. doi: 10.1186/s13075-019-1846-6 (PMC6377734; doi:10.1186/s13075-019-1846-6)
Supplement: Supplementary file 1 — Table S1. Proteins significantly altered in CSF of polyarthritis patients after 8 weeks of infliximab treatment identified by unbiased label-free proteomic profiling and analysed by Wilcoxon signed rank test. Table S2. Full list of proteins detected in proteomic assay. Treatment effect was tested by Wilcoxon signed rank test for paired polyarthritis samples at baseline and after 8 weeks of infliximab treatment. p < 0.05 are marked in red. Table S3. Proteins detected by proteomic profiling contributing the most to the separation of arthritis CSF samples at baseline and after 8 weeks of infliximab treatment. Table S4. Proteins detected in proteomic profiling in CSF of polyarthritis patients overlapping with proteins detected in CSF in other diseases as well as proteins identified as differentially expressed or regulated in these diseases. (XLSX 58 kb) [file 13075_2019_1846_MOESM1_ESM.xlsx]

## Sheet: Supplementary table 1
Table S1 Proteins significantly altered in CSF of polyarthritis patients after 8 weeks of Infliximab treatment identified by unbiased label free proteomic profiling and analysed by Wilcoxon signed rank test
Accession	Gene Symbol	Name		Fold change†	Z score	p value
Q8N126	CADM3	Cell adhesion molecule 3		-0.68	-1.992	0.046
P02679	FGG	Fibrinogen gamma chain		-0.61	-2.201	0.028
O00391	QSOX1	Sulfhydryl oxidase 1		-0.58	-2.023	0.043
P01593	IGKV1D-33	Ig kappa chain V-I region AG		-0.55	-2.201	0.028
Q9H583	HEATR1	HEAT repeat-containing protein 1		-0.54	-2.201	0.028
Q16270	IGFBP7	Insulin-like growth factor-binding protein 7		-0.50	-2.201	0.028
Q16849	PTPRN	Receptor-type tyrosine-protein phosphatase-like N		-0.49	-2.201	0.028
P10643	C7	Complement component C7		-0.48	-2.201	0.028
P27797	CALR	Calreticulin		-0.48	-2.023	0.043
P02675	FGB	Fibrinogen beta chain		-0.47	-2.201	0.028
Q08629	SPOCK1	Testican-1		-0.47	-2.201	0.028
P02750	LRG1	Leucine-rich alpha-2-glycoprotein		-0.45	-2.201	0.028
P61769	B2M	Beta-2-microglobulin		-0.44	-1.992	0.046
P16070	CD44	CD44 antigen		-0.44	-2.201	0.028
P19021	PAM	Peptidyl-glycine alpha-amidating monooxygenase		-0.43	-1.992	0.046
P04217	A1BG	Alpha-1B-glycoprotein		-0.39	-2.201	0.028
Q12860	CNTN1	Contactin-1		-0.38	-2.201	0.028
P00751	CFB	Complement factor B		-0.38	-1.992	0.046
P0C0L5	C4B	Complement C4-B		-0.36	-2.201	0.028
P02746	C1QB	Complement C1q subcomponent subunit B		-0.36	-1.992	0.046
Q96GW7	BCAN	Brevican core protein		-0.36	-1.992	0.046
O43505	B3GNT1	Beta-1,4-glucuronyltransferase 1		-0.35	-2.201	0.028
P23468	PTPRD	Receptor-type tyrosine-protein phosphatase delta		-0.34	-2.201	0.028
P02790	HPX	Hemopexin		-0.33	-1.992	0.046
P02753	RBP4	Retinol-binding protein 4		-0.32	-1.992	0.046
P02749	APOH	Beta-2-glycoprotein 1		-0.32	-1.992	0.046
P36222	CH3L1	Chitinase-3-like protein 1		-0.30	-1.992	0.046
P01011	SERPINA3	Alpha-1-antichymotrypsin		-0.28	-1.992	0.046
P01042	KNG1	Kininogen-1		-0.23	-1.992	0.046
P06681	C2	Complement C2		-0.20	-2.201	0.028
P01008	SERPINC1	Antithrombin-III		-0.11	-1.992	0.046
† Fold change is calculated as "(sample after infliximab - baseline sample)/baseline sample"

## Sheet: Supplementary table 2
Table S2 Full list of proteins detected in proteomic assay. Treatment effect was tested by wilcoxon signed rank test for paired polyarthritis samples at baseline and after 8 weeks of infliximab treatment. p<0.05 are marked in red.
Name	Gene symbol	Accession	z score	p value
Alpha-1B-glycoprotein	A1BG	P04217	-2.201	0.028
CD44 antigen	CD44	P16070	-2.201	0.028
Complement C2	C2	P06681	-2.201	0.028
Complement C4-B	C4B	P0C0L5	-2.201	0.028
Complement component C7	C7	P10643	-2.201	0.028
Contactin-1 OS=Homo sapiens	CNTN1	Q12860	-2.201	0.028
Fibrinogen beta chain	FGB	P02675	-2.201	0.028
Fibrinogen gamma chain	FGG	P02679	-2.201	0.028
HEAT repeat-containing protein 1	HEATR1	Q9H583	-2.201	0.028
Ig kappa chain V-I region AG	KV101	P01593	-2.201	0.028
Insulin-like growth factor-binding protein 7	IGFBP7	Q16270	-2.201	0.028
Leucine-rich alpha-2-glycoprotein	LRG1	P02750	-2.201	0.028
N-acetyllactosaminide beta-1,3-N-acetylglucosaminyltransferase	B3GNT1	O43505	-2.201	0.028
Receptor-type tyrosine-protein phosphatase delta	PTPRD	P23468	-2.201	0.028
Receptor-type tyrosine-protein phosphatase-like N	PTPRN	Q16849	-2.201	0.028
Testican-1	SPOCK1	Q08629	-2.201	0.028
Calreticulin	CALR	P27797	-2.023	0.043
Sulfhydryl oxidase 1	QSOX1	O00391	-2.023	0.043
Alpha-1-antichymotrypsin	SERPINA3	P01011	-1.992	0.046
Antithrombin-III	SERPINC1	P01008	-1.992	0.046
Beta-2-glycoprotein 1	APOH	P02749	-1.992	0.046
Beta-2-microglobulin	B2M	P61769	-1.992	0.046
Brevican core protein	BCAN	Q96GW7	-1.992	0.046
Cell adhesion molecule 3	CADM3	Q8N126	-1.992	0.046
Chitinase-3-like protein 1	CHI3L1	P36222	-1.992	0.046
Complement C1q subcomponent subunit B	C1QB	P02746	-1.992	0.046
Complement factor B	CFB	P00751	-1.992	0.046
Hemopexin	HPX	P02790	-1.992	0.046
Kininogen-1	KNG1	P01042	-1.992	0.046
Peptidyl-glycine alpha-amidating monooxygenase	PAM	P19021	-1.992	0.046
Retinol-binding protein 4	RBP4	P02753	-1.992	0.046
Beta-hexosaminidase subunit beta	HEXB	P07686	-1.826	0.069
Glutamate receptor 4	GRIA4	P48058	-1.826	0.068
Ig alpha-2 chain C region	IGHA2	P01877	-1.826	0.068
Ig kappa chain V-I region WEA	KV118	P01610	-1.826	0.068
Alpha-1-antitrypsin	SERPINA1	P01009	-1.782	0.075
Beta-Ala-His dipeptidase	CNDP1	Q96KN2	-1.782	0.075
Ceruloplasmin	CP	P00450	-1.782	0.075
Complement C1r subcomponent	C1R	P00736	-1.782	0.075
EGF-containing fibulin-like extracellular matrix protein 1	EFEMP1	Q12805	-1.782	0.075
Ig alpha-1 chain C region	IGHA1	P01876	-1.782	0.075
N-acetylmuramoyl-L-alanine amidase	PGLYRP2	Q96PD5	-1.782	0.075
Proenkephalin-A	PENK	P01210	-1.782	0.075
Protein AMBP	AMBP	P02760	-1.782	0.075
Ribonuclease pancreatic	RNASE1	P07998	-1.782	0.075
Scrapie-responsive protein 1	SCRG1	O75711	-1.782	0.075
Secretogranin-2	SCG2	P13521	-1.782	0.075
UPF0764 protein C16orf89	C16orf89	Q6UX73	-1.782	0.075
Apolipoprotein C-II	APOC2	P02655	-1.753	0.080
Complement factor H-related protein 2	CFHR2	P36980	-1.753	0.080
Fibulin-5	FBLN5	Q9UBX5	-1.753	0.080
Neogenin	NEO1	Q92859	-1.753	0.080
Tyrosine-protein phosphatase non-receptor type substrate 1	SIRPA	P78324	-1.753	0.080
Aspartate aminotransferase, cytoplasmic	GOT1	P17174	-1.572	0.116
Cell surface glycoprotein MUC18	MCAM	P43121	-1.572	0.116
Collagen alpha-1(VI) chain	COL6A1	P12109	-1.572	0.116
Complement C1q subcomponent subunit C	C1QC	P02747	-1.572	0.116
Dickkopf-related protein 3	DKK3	Q9UBP4	-1.572	0.116
Ectonucleotide pyrophosphatase/phosphodiesterase family member 2	ENPP2	Q13822	-1.572	0.116
Fibronectin	FN1	P02751	-1.572	0.116
Fructose-bisphosphate aldolase C	ALDOC	P09972	-1.572	0.116
Ig lambda chain V-VI region WLT	LV604	P01721	-1.572	0.116
Ig mu chain C region	IGHM	P01871	-1.572	0.116
Insulin-like growth factor-binding protein 2	IGFBP2	P18065	-1.572	0.116
Neuroendocrine protein 7B2	SCG5	P05408	-1.572	0.116
Neurotrimin	NTM	Q9P121	-1.572	0.116
Phosphoinositide-3-kinase-interacting protein 1	PIK3IP1	Q96FE7	-1.572	0.116
Protein FAM3C	FAM3C	Q92520	-1.572	0.116
Prothrombin	F2	P00734	-1.572	0.116
Pyruvate kinase PKM	PKM	P14618	-1.572	0.116
Serum albumin	ALB	P02768	-1.572	0.116
Thy-1 membrane glycoprotein	THY1	P04216	-1.572	0.116
Transmembrane protein 132A	TMEM132A	Q24JP5	-1.572	0.116
Glucosidase 2 subunit beta	PRKCSH	P14314	-1.483	0.138
Ig kappa chain V-I region Ni	KV121	P01613	-1.483	0.138
Ig heavy chain V-III region BUT	HV306	P01767	-1.461	0.144
Alpha-1-acid glycoprotein 1	ORM1	P02763	-1.363	0.173
Alpha-2-antiplasmin	SERPINF2	P08697	-1.363	0.173
Alpha-2-macroglobulin	A2M	P01023	-1.363	0.173
Coagulation factor V	F5	P12259	-1.363	0.173
Complement C4-A	C4A	P0C0L4	-1.363	0.173
Corticosteroid-binding globulin	SERPINA6	P08185	-1.363	0.173
C-type natriuretic peptide	NPPC	P23582	-1.363	0.173
Extracellular matrix protein 1	ECM1	Q16610	-1.363	0.173
Fibrinogen alpha chain	FGA	P02671	-1.363	0.173
Fibulin-1	FBLN1	P23142	-1.363	0.173
Heparin cofactor 2	SERPIND1	P05546	-1.363	0.173
ICOS ligand	ICOSLG	O75144	-1.363	0.173
Ig lambda chain V-III region LOI	LV302	P80748	-1.363	0.173
Leucine-rich repeat-containing protein 4B	LRRC4B	Q9NT99	-1.363	0.173
Lysosome-associated membrane glycoprotein 2	LAMP2	P13473	-1.363	0.173
Metalloproteinase inhibitor 2	TIMP2	P16035	-1.363	0.173
Monocyte differentiation antigen CD14	CD14	P08571	-1.363	0.173
Oligodendrocyte-myelin glycoprotein	OMG	P23515	-1.363	0.173
Protein CutA	CUTA	O60888	-1.363	0.173
Thyroxine-binding globulin	SERPINA7	P05543	-1.363	0.173
Ciliary neurotrophic factor receptor subunit alpha	CNTFR	P26992	-1.214	0.225
Immunoglobulin superfamily member 8	IGSF8	Q969P0	-1.214	0.225
Serum paraoxonase/arylesterase 1	PON1	P27169	-1.214	0.225
Alpha-1-acid glycoprotein 2	ORM2	P19652	-1.153	0.249
Alpha-2-HS-glycoprotein	AHSG	P02765	-1.153	0.249
Basement membrane-specific heparan sulfate proteoglycan core protein	HSPG2	P98160	-1.153	0.249
Carboxypeptidase E	CPE	P16870	-1.153	0.249
Clusterin	CLU	P10909	-1.153	0.249
Endonuclease domain-containing 1 protein	ENDOD1	O94919	-1.153	0.249
Haptoglobin	HP	P00738	-1.153	0.249
Iduronate 2-sulfatase	IDS	P22304	-1.153	0.249
Ig gamma-2 chain C region	IGHG2	P01859	-1.153	0.249
Ig kappa chain V-I region DEE	KV105	P01597	-1.153	0.249
Ig kappa chain V-I region Wes	KV119	P01611	-1.153	0.249
IgGFc-binding protein	FCGBP	Q9Y6R7	-1.153	0.249
Immunoglobulin superfamily containing leucine-rich repeat protein	ISLR	O14498	-1.153	0.249
Limbic system-associated membrane protein	LSAMP	Q13449	-1.153	0.249
Macrophage colony-stimulating factor 1 receptor	CSF1R	P07333	-1.153	0.249
Myelin-oligodendrocyte glycoprotein	MOG	Q16653	-1.153	0.249
Neural cell adhesion molecule L1-like protein	CHL1	O00533	-1.153	0.249
Neurexin-3	NRXN3	Q9Y4C0	-1.153	0.249
Neuronal growth regulator 1	NEGR1	Q7Z3B1	-1.153	0.249
Plasminogen	PLG	P00747	-1.153	0.249
Tyrosine-protein kinase receptor UFO	AXL	P30530	-1.153	0.249
Vitamin K-dependent protein S	PROS1	P07225	-1.153	0.249
Acyl-CoA-binding protein	DBI	P07108	-1.095	0.273
Nucleobindin-1	NUCB1	Q02818	-1.095	0.273
SLIT and NTRK-like protein 1	SLITRK1	Q96PX8	-1.095	0.273
Adipocyte enhancer-binding protein 1	AEBP1	Q8IUX7	-1.069	0.285
Serine/threonine-protein kinase ATR	ATR	Q13535	-1.069	0.285
Ig heavy chain V-III region TIL	HV304	P01764	-0.944	0.345
Agrin	AGRN	O00468	-0.943	0.346
Apolipoprotein A-II	APOA2	P02652	-0.943	0.346
Apolipoprotein E	APOE	P02649	-0.943	0.346
Cathepsin L1	CTSL	P07711	-0.943	0.346
Cell growth regulator with EF hand domain protein 1	CGREF1	Q99674	-0.943	0.346
Complement component C8 alpha chain	C8A	P07357	-0.943	0.346
Complement factor I	CFI	P05156	-0.943	0.346
Cystatin-C	CTS3	P01034	-0.943	0.346
Ganglioside GM2 activator	GM2A	P17900	-0.943	0.346
Gelsolin	GSN	P06396	-0.943	0.346
Histidine-rich glycoprotein	HRG	P04196	-0.943	0.346
Ig lambda chain V-III region SH	LV301	P01714	-0.943	0.346
Insulin-like growth factor II	IGF2	P01344	-0.943	0.346
Inter-alpha-trypsin inhibitor heavy chain H1	ITIH1	P19827	-0.943	0.346
Kallistatin	SERPINA4	P29622	-0.943	0.346
Major prion protein	PRNP	P04156	-0.943	0.346
Microfibril-associated glycoprotein 4	MFAP4	P55083	-0.943	0.346
Neuronal cell adhesion molecule	NRCAM	Q92823	-0.943	0.346
Neuronal pentraxin receptor	NPTXR	O95502	-0.943	0.346
Neuronal pentraxin-1	NPTX1	Q15818	-0.943	0.346
Neurosecretory protein VGF	VGF	O15240	-0.943	0.346
Neuroserpin	SERPINI1	Q99574	-0.943	0.346
Opioid-binding protein/cell adhesion molecule	OPCML	Q14982	-0.943	0.346
Phosphatidylethanolamine-binding protein 1	PEBP1	P30086	-0.943	0.346
Phosphatidylethanolamine-binding protein 4	PEBP4	Q96S96	-0.943	0.346
Polyubiquitin-B	UBB	P0CG47	-0.943	0.346
Prosaposin	PSAP	P07602	-0.943	0.346
Protein NOV homolog	NOV	P48745	-0.943	0.346
Semaphorin-7A	SEMA7A	O75326	-0.943	0.346
SPARC	SPARC	P09486	-0.943	0.346
Tetranectin	CLEC3B	P05452	-0.943	0.346
Transthyretin	TTR	P02766	-0.943	0.346
Vesicular integral-membrane protein VIP36	LMAN2	Q12907	-0.943	0.346
Zinc-alpha-2-glycoprotein	AZGP1	P25311	-0.943	0.346
Alpha-fetoprotein	AFP	P02771	-0.734	0.463
Amyloid beta A4 protein	APP	P05067	-0.734	0.463
Amyloid-like protein 2	APLP2	Q06481	-0.734	0.463
Angiotensinogen	AGT	P01019	-0.734	0.463
Apolipoprotein A-I	APOA1	P02647	-0.734	0.463
Biotinidase	BTD	P43251	-0.734	0.463
Calsyntenin-1	CLSTN1	O94985	-0.734	0.463
CD166 antigen	ALCAM	Q13740	-0.734	0.463
Chromogranin-A	CHGA	P10645	-0.734	0.463
Collagen alpha-2(I) chain	COL1A2	P08123	-0.734	0.463
Complement component C6	C6	P13671	-0.734	0.463
Complement component C8 gamma chain	C8G	P07360	-0.734	0.463
Complement component C9	C9	P02748	-0.734	0.463
Epididymal secretory protein E1	NPC2	P61916	-0.734	0.463
Extracellular superoxide dismutase [Cu-Zn]	SOD3	P08294	-0.734	0.463
Ig gamma-3 chain C region	IGHG3	P01860	-0.734	0.463
Ig kappa chain V-III region B6	KV301	P01619	-0.734	0.463
Ig kappa chain V-III region SIE	KV302	P01619	-0.734	0.463
Ig lambda chain V-I region HA	LV102	P01700	-0.734	0.463
Kallikrein-6	KLK6	Q92876	-0.734	0.463
Mimecan	OGN	P20774	-0.734	0.463
Nidogen-1	NID1	P14543	-0.734	0.463
Phospholipid transfer protein	PLTP	P55058	-0.734	0.463
Prostaglandin-H2 D-isomerase	PTGDS	P41222	-0.734	0.463
Receptor-type tyrosine-protein phosphatase zeta	PTPRZ1	P23471	-0.734	0.463
Reelin	RELN	P78509	-0.734	0.463
Triosephosphate isomerase	TPI1	P60174	-0.734	0.463
V-type proton ATPase subunit S1	ATP6AP1	Q15904	-0.734	0.463
Cadherin-15	CDH15	P55291	-0.73	0.465
Ig heavy chain V-III region VH26	HV303	P01764	-0.73	0.465
Latent-transforming growth factor beta-binding protein 4	LTBP4	Q8N2S1	-0.73	0.465
45 kDa calcium-binding protein	SDF4	Q9BRK5	-0.674	0.500
Cathepsin B	CTSB	P07858	-0.674	0.500
Collagen alpha-1(I) chain	COL1A1	P02452	-0.674	0.500
Dipeptidyl peptidase 2	DPP7	Q9UHL4	-0.674	0.500
Glutathione peroxidase 3	GPX3	P22352	-0.674	0.500
Ig heavy chain V-III region TUR	HV318	P01779	-0.674	0.500
Lysozyme C	LYZ	P61626	-0.674	0.500
Brain mitochondrial carrier protein 1	SLC25A14	O95258	-0.535	0.593
Cell adhesion molecule 1	CADM1	Q9BY67	-0.535	0.593
Apolipoprotein A-IV	APOA4	P06727	-0.524	0.600
Apolipoprotein D	APOD	P05090	-0.524	0.600
Cadherin-2	CDH2	P19022	-0.524	0.600
Cell adhesion molecule 4	CADM4	Q8NFZ8	-0.524	0.600
Complement C1q subcomponent subunit A	C1QA	P02745	-0.524	0.600
Complement C5	C5	P01031	-0.524	0.600
Golgi membrane protein 1	GOLM1	Q8NBJ4	-0.524	0.600
Ig gamma-1 chain C region	IGHG1	P01857	-0.524	0.600
Ig kappa chain V-I region CAR	KV104	P01596	-0.524	0.600
Ig kappa chain V-II region TEW	KV204	P01617	-0.524	0.600
Ig kappa chain V-III region CLL	KV308	P04207	-0.524	0.600
Ig kappa chain V-III region VG (Fragment)	KV309	P04433	-0.524	0.600
Ig kappa chain V-IV region Len	KV402	P01625	-0.524	0.600
Ig lambda chain V-IV region Hil	LV403	P01717	-0.524	0.600
Laminin subunit gamma-1	LAMC1	P11047	-0.524	0.600
Lymphocyte antigen 6H	LY6H	O94772	-0.524	0.600
Neural cell adhesion molecule 1	NCAM1	P13591	-0.524	0.600
Neurexin-1	NRXN1	Q9ULB1	-0.524	0.600
Neuroblastoma suppressor of tumorigenicity 1	NBL1	P41271	-0.524	0.600
Phosphatidylcholine-sterol acyltransferase	LCAT	P04180	-0.524	0.600
Secretogranin-1	CHGB	P05060	-0.524	0.600
Serotransferrin	TF	P02787	-0.524	0.600
Superoxide dismutase [Cu-Zn]	SOD1	P00441	-0.524	0.600
Actin, aortic smooth muscle	ACTA2	P62736	-0.405	0.686
Apolipoprotein L1	APOL1	O14791	-0.405	0.686
Ig heavy chain V-II region ARH-77	HV209	P06331	-0.405	0.686
Ig kappa chain V-III region IARC/BL41	KV311	P06311	-0.405	0.686
L-lactate dehydrogenase B chain	LDHB	P07195	-0.405	0.686
Plexin-D1	PLXND1	Q9Y4D7	-0.405	0.686
Complement factor H-related protein 1	CFHR1	Q03591	-0.365	0.715
Contactin-associated protein-like 2	CNTNAP2	Q9UHC6	-0.365	0.715
Endoplasmin	HSP90B1	P14625	-0.365	0.715
Ephrin type-A receptor 5	EPHA5	P54756	-0.365	0.715
Macrophage colony-stimulating factor 1	CSF1	P09603	-0.365	0.715
Seizure 6-like protein 2	SEZ6L2	Q6UXD5	-0.365	0.715
72 kDa type IV collagenase	MMP2	P08253	-0.314	0.753
A disintegrin and metalloproteinase with thrombospondin motifs 1	ADAMTS1	Q9UHI8	-0.314	0.753
Afamin	AFM	P43652	-0.314	0.753
Amyloid-like protein 1	APLP1	P51693	-0.314	0.753
Cadherin-13	CDH13	P55290	-0.314	0.753
Cathepsin D	CTSD	P07339	-0.314	0.753
CD99 antigen-like protein 2	CD99L2	Q8TCZ2	-0.314	0.753
Chondroitin sulfate proteoglycan 5	CSPG5	O95196	-0.314	0.753
Coagulation factor XII	F12	P00748	-0.314	0.753
Complement C1s subcomponent	C1S	P09871	-0.314	0.753
Complement C3	C3	P01024	-0.314	0.753
Complement factor H	CFH	P08603	-0.314	0.753
Galectin-3-binding protein	LGALS3BP	Q08380	-0.314	0.753
Ig gamma-4 chain C region	IGHG4	P01861	-0.314	0.753
Ig heavy chain V-I region V35	HV103	P23083	-0.314	0.753
Ig heavy chain V-III region GAL	HV320	P01781	-0.314	0.753
Ig kappa chain V-I region BAN	KV122	P04430	-0.314	0.753
Ig lambda-2 chain C regions	IGLC2	P0DOY2	-0.314	0.753
Inter-alpha-trypsin inhibitor heavy chain H2	ITIH2	P19823	-0.314	0.753
Keratin, type I cytoskeletal 9	KRT9	P35527	-0.314	0.753
Keratin, type II cytoskeletal 1	KRT1	P04264	-0.314	0.753
Lumican	LUM	P51884	-0.314	0.753
Metalloproteinase inhibitor 1	TIMP1	P01033	-0.314	0.753
Neural cell adhesion molecule 2	NCAM2	O15394	-0.314	0.753
Neurocan core protein	NCAN	O14594	-0.314	0.753
Pigment epithelium-derived factor	SERPINF1	P36955	-0.314	0.753
Plasma protease C1 inhibitor	SERPING1	P05155	-0.314	0.753
Plexin domain-containing protein 2	PLXDC2	Q6UX71	-0.314	0.753
Procollagen C-endopeptidase enhancer 1	PCOLCE	Q15113	-0.314	0.753
Protein kinase C-binding protein NELL2	NELL2	Q99435	-0.314	0.753
Receptor-type tyrosine-protein phosphatase N2	PTPRN2	Q92932	-0.314	0.753
Secretogranin-3	SCG3	Q8WXD2	-0.314	0.753
Seizure 6-like protein	SEZ6L	Q9BYH1	-0.314	0.753
Selenoprotein P	SEPP1	P49908	-0.314	0.753
Vitamin D-binding protein	GC	P02774	-0.314	0.753
Vitronectin	VTN	P04004	-0.314	0.753
Voltage-dependent calcium channel subunit alpha-2/delta-1	CACNA2D1	P54289	-0.314	0.753
Attractin	ATRN	O75882	-0.135	0.893
Ig heavy chain V-II region NEWM	HV207	P01825	-0.135	0.893
Ig kappa chain V-I region Mev	KV120	P01612	-0.135	0.893
Ig kappa chain V-III region NG9 (Fragment)	KV303	P01621	-0.135	0.893
Ig lambda-1 chain C regions	IGLC1	P0CG04	-0.135	0.893
N(4)-(beta-N-acetylglucosaminyl)-L-asparaginase	AGA	P20933	-0.135	0.893
Probable serine carboxypeptidase CPVL	CPVL	Q9H3G5	-0.135	0.893
Apolipoprotein C-III	APOC3	P02656	-0.105	0.917
Cartilage acidic protein 1	CRTAC1	Q9NQ79	-0.105	0.917
Collagen alpha-1(XVIII) chain	COL18A1	P39060	-0.105	0.917
Complement component C8 beta chain	C8B	P07358	-0.105	0.917
Complement factor D	CFD	P00746	-0.105	0.917
Contactin-2	CNTN2	Q02246	-0.105	0.917
Dystroglycan	DAG1	Q14118	-0.105	0.917
Ephrin type-A receptor 4	EPHA4	P54764	-0.105	0.917
Hyaluronan-binding protein 2	HABP2	Q14520	-0.105	0.917
Ig heavy chain V-III region BRO	HV305	P01766	-0.105	0.917
Ig kappa chain C region	IGKC	P01834	-0.105	0.917
Insulin-like growth factor-binding protein 6	IGFBP6	P24592	-0.105	0.917
Inter-alpha-trypsin inhibitor heavy chain H4	ITIH4	Q14624	-0.105	0.917
Multiple epidermal growth factor-like domains protein 8	MEGF8	Q7Z7M0	-0.105	0.917
Neurofascin	NFASC	O94856	-0.105	0.917
Osteopontin	SPP1	P10451	-0.105	0.917
Plasma kallikrein	KLKB1	P03952	-0.105	0.917
ProSAAS	PCSK1N	Q9UHG2	-0.105	0.917
Serum amyloid A-4 protein	SAA4	P35542	-0.105	0.917
SPARC-like protein 1	SPARCL1	Q14515	-0.105	0.917
Transforming growth factor-beta-induced protein ig-h3	TGFBI	Q15582	-0.105	0.917
Transmembrane protein 198	TMEM198	Q66K66	-0.105	0.917
Contactin-associated protein-like 4	CNTNAP4	Q9C0A0	0.000	1.000
Extracellular matrix protein 2	ECM2	O94769	0.000	1.000
Fc receptor-like protein 5	FCRL5	Q96RD9	0.000	1.000
Keratin, type I cytoskeletal 10	KRT10	P13645	0.000	1.000
V-set and transmembrane domain-containing protein 2A	VSTM2A	Q8TAG5	0.000	1.000

## Sheet: Supplementary table 3
Table S3 Proteins detected by proteomic profiling contributing the most to the separation of arthritis CSF samples at baseline and after 8 weeks of Infliximab treatment
Protein Name	Accession	VIP	p(corr)	Involved in
Cadherin 15	P55291	1.8	0.9	Cell adhesion
Cell Adhesion Molecule 3†	Q8N126	2.0	0.7	Cell adhesion
Insulin Like Growth Factor Binding Protein 7†	Q16270	1.6	0.7	Cell adhesion
Leucine Rich Repeat Containing 4B	Q9NT99	1.6	0.5	Cell adhesion
Signal Regulatory Protein Alpha	P78324	2.1	0.9	Cell adhesion
Protein Tyrosine Phosphatase, Receptor Type N†	Q16849	1.6	0.6	Cell signalling
Apolipoprotein H†	P02749	1.7	0.8	Coagulation
Serpin Family F Member 2	P08697	1.7	0.5	Coagulation
Alpha-1-B Glycoprotein†	P04217	2.6	0.7	Immune response, Acute phase protein
Fibrinogen gamma chain†	P02679	1.5	0.5	Immune response, Acute phase protein
Beta-2-Microglobulin†	P61769	1.7	0.8	Immune response, Adaptive immuntity
Ig heavy chain V-II region NEWM	P01825	1.7	0.6	Immune response, Adaptive immuntity
Ig kappa chain V-I region BAN	P04430	2.0	0.6	Immune response, Adaptive immuntity
Ig kappa chain V-I region WEA	P01610	1.8	0.5	Immune response, Adaptive immuntity
Ig kappa chain V-III region B6	P01619	1.6	0.6	Immune response, Adaptive immuntity
Ig kappa chain V-III region IARC/BL41	P06311	1.6	-0.7	Immune response, Adaptive immuntity
Asparaginase	P20933	2.0	0.9	Immune response, Innate immunity
Complement C4A (Rodgers Blood Group	P0C0L4	1.7	0.9	Immune response, Innate immunity
Complement C4B (Chido Blood Group)†	P0C0L5	2.1	0.5	Immune response, Innate immunity
Complement C7†	P10643	2.1	0.5	Immune response, Innate immunity
Complement Factor B†	P00751	1.7	0.6	Immune response, Innate immunity
Complement factor H-related protein 2	P36980	1.8	0.5	Immune response, Innate immunity
Peptidoglycan Recognition Protein 2	Q96PD5	1.6	-0.6	Immune response, Innate immunity
Lactate Dehydrogenase B	P07195	1.7	0.9	Metabolism, Protein binding
Immunoglobulin Superfamily Member 8	Q969P0	2.1	0.6	Neural network formation and maintenance, cell migration
SLIT And NTRK Like Family Member 1	Q96PX8	2.0	0.8	Neural network formation and maintenance
Hemopexin†	P02790	1.7	0.7	Oxidative stress protection
† Significantly altered following Infliximab treatment in label free proteomic profiling

## Sheet: Supplementary table 4
Table S4 Proteins detected in proteomic profiling in CSF of polyarthritis patients overlapping with proteins detected in CSF in other diseases as well as proteins proteins identified as differentially expressed or regulated in these diseases.
			Detected proteins						Differentially expressed / Regulated
Name	Accession	Gene Symbol	HF	AD/MCI	MS	DD			NpP1	MCI2	DD2	MS2	AD2
Selected candidate proteins
Contactin-1†	Q12860	CNTN1	Yes	Yes		Yes			Yes	Yes		Yes
Hemopexin† #	P02790	HPX	Yes	Yes	Yes	Yes					Yes	Yes
Beta-2-microglobulin† #	P61769	B2M	Yes	Yes		Yes					Yes
Alpha-1B-glycoprotein† #	P04217	A1BG	Yes	Yes		Yes
Cell adhesion molecule 3† #	Q8N126	CADM3	Yes	Yes
Fibrinogen gamma chain† #‡	P02679	FGG	Yes		Yes
Complement factor B† #	P00751	CFB	Yes
Proteins affected by Infliximab treatment identified by both uni- and multivariate analysis
Beta-2-glycoprotein 1† #	P02749	APOH	Yes	Yes		Yes
Complement component C7† #	P10643	C7	Yes	Yes
Insulin-like growth factor-binding protein 7† #	Q16270	IGFBP7	Yes	Yes
Receptor-type tyrosine-protein phosphatase-like N† #	Q16849	PTPRN	Yes	Yes
Proteins affected significntly by infliximab treatment identified only by univariate analysis
Alpha-1-antichymotrypsin†	P01011	SERPINA3	Yes	Yes	Yes	Yes					Yes
Clusterin‡	P10909	CLU	Yes	Yes	Yes	Yes			Yes
Chitinase-3-like protein 1†	P36222	CHI3L1	Yes	Yes	Yes							Yes
Leucine-rich alpha-2-glycoprotein†	P02750	LRG1	Yes	Yes		Yes							Yes
N-acetyllactosaminide beta-1,3-N-acetylglucosaminyltransferase†	O43505	B3GNT1	Yes	Yes	Yes	Yes
Antithrombin-III†	P01008	SERPINC1	Yes	Yes		Yes
Fibrinogen beta chain†	P02675	FGB	Yes	Yes	Yes
Beta-Ala-His dipeptidase‡	Q96KN2	CNDP1	Yes	Yes								Yes
Neural cell adhesion molecule 1‡	P13591	NCAM1	Yes	Yes								Yes
Brevican core protein†	Q96GW7	BCAN	Yes	Yes
Complement C2†	P06681	C2	Yes	Yes
Kininogen-1†	P01042	KNG1	Yes	Yes
Retinol-binding protein 4†	P02753	RBP4	Yes		Yes
Sulfhydryl oxidase 1†	O00391	QSOX1	Yes	Yes
Calreticulin†	P27797	CALR	Yes
CD44 antigen†	P16070	CD44	Yes
Complement C1q subcomponent subunit B†	P02746	C1QB	Yes
Peptidyl-glycine alpha-amidating monooxygenase†	P19021	PAM	Yes
Receptor-type tyrosine-protein phosphatase delta†	P23468	PTPRD	Yes
Proteins affected significntly by infliximab treatment identified only by multivariate analysis
Complement C4-A#	P0C0L4	C4A	Yes	Yes
Immunoglobulin superfamily member 8#	Q969P0	IGSF8	Yes		Yes
N-acetylmuramoyl-L-alanine amidase#	Q96PD5	PGLYRP2	Yes	Yes
SLIT and NTRK-like protein 1#	Q96PX8	SLITRK1	Yes	Yes
Tyrosine-protein phosphatase non-receptor type substrate 1#	P78324	SIRPA	Yes	Yes
Alpha-2-antiplasmin#	P08697	SERPINF2	Yes
Ig heavy chain V-II region NEWM#	P01825	IGHV4-59		Yes
Ig kappa chain V-I region BAN#	P04430	IGKV1-16		Yes
Leucine-rich repeat-containing protein 4B#	Q9NT99	LRRC4B	Yes
N(4)-(beta-N-acetylglucosaminyl)-L-asparaginase#	P20933	AGA		Yes
Proteins detected in polyarthritis CSF but not identified as affected by infliximab treatment
Apolipoprotein E	P02649	APOE	Yes	Yes	Yes	Yes			Yes	Yes	Yes	Yes	Yes
Extracellular superoxide dismutase [Cu-Zn]	P08294	SOD3	Yes	Yes	Yes	Yes					Yes	Yes
Apolipoprotein A-IV	P06727	APOA4	Yes	Yes	Yes	Yes					Yes
Cystatin-C	P01034	CTS3	Yes	Yes	Yes	Yes					Yes
Serum albumin	P02768	ALB	Yes	Yes	Yes	Yes					Yes
Phosphatidylethanolamine-binding protein 1	P30086	PEBP1	Yes	Yes	Yes	Yes
Alpha-2-HS-glycoprotein	P02765	AHSG	Yes	Yes		Yes				Yes		Yes
Angiotensinogen	P01019	AGT	Yes	Yes		Yes			Yes			Yes
Dickkopf-related protein 3	Q9UBP4	DKK3	Yes	Yes		Yes			Yes	Yes
Gelsolin	P06396	GSN	Yes	Yes	Yes				Yes			Yes
Neural cell adhesion molecule L1-like protein	O00533	CHL1	Yes	Yes		Yes			Yes		Yes
Transthyretin	P02766	TTR	Yes	Yes	Yes					Yes			Yes
Alpha-2-macroglobulin	P01023	A2M	Yes	Yes	Yes							Yes
Apolipoprotein D	P05090	APOD	Yes	Yes		Yes					Yes
Ceruloplasmin OS=Homo sapiens	P00450	CP	Yes	Yes	Yes							Yes
Chromogranin-A	P10645	CHGA	Yes	Yes		Yes					Yes
Complement C3	P01024	C3	Yes	Yes	Yes							Yes
Haptoglobin OS=Homo sapiens	P00738	HP	Yes	Yes	Yes							Yes
Prostaglandin-H2 D-isomerase	P41222	PTGDS	Yes	Yes		Yes					Yes
ProSAAS	Q9UHG2	PCSK1N	Yes	Yes		Yes					Yes
Superoxide dismutase [Cu-Zn]	P00441	SOD1	Yes		Yes	Yes					Yes
Amyloid beta A4 protein	P05067	APP	Yes	Yes		Yes
Apolipoprotein A-I	P02647	APOA1	Yes	Yes	Yes
Cadherin-13	P55290	CDH13	Yes	Yes		Yes
Cathepsin D	P07339	CTSD	Yes	Yes		Yes
Collagen alpha-1(I) chain	P02452	COL1A1	Yes	Yes		Yes
Complement factor H	P08603	CFH	Yes	Yes		Yes
Fibrinogen alpha chain	P02671	FGA	Yes	Yes	Yes
Ig alpha-1 chain C region	P01876	IGHA1	Yes	Yes	Yes
Ig gamma-2 chain C region	P01859	IGHG2	Yes	Yes	Yes
Ig kappa chain C region	P01834	IGKC	Yes	Yes	Yes
Kallikrein-6	Q92876	KLK6	Yes	Yes	Yes
Limbic system-associated membrane protein	Q13449	LSAMP	Yes	Yes		Yes
Osteopontin	P10451	SPP1	Yes	Yes		Yes
Procollagen C-endopeptidase enhancer 1	Q15113	PCOLCE	Yes	Yes	Yes
Protein AMBP	P02760	AMBP	Yes	Yes		Yes
Protein FAM3C	Q92520	FAM3C	Yes	Yes	Yes
Serotransferrin	P02787	TF	Yes	Yes	Yes
SPARC-like protein 1	Q14515	SPARCL1	Yes	Yes		Yes
Vitamin D-binding protein	P02774	GC	Yes	Yes	Yes
Vitronectin	P04004	VTN	Yes	Yes		Yes
Zinc-alpha-2-glycoprotein	P25311	AZGP1	Yes	Yes	Yes
Neuronal cell adhesion molecule	Q92823	NRCAM	Yes	Yes						Yes		Yes	Yes
Cell surface glycoprotein MUC18	P43121	MCAM	Yes	Yes						Yes			Yes
Neuronal growth regulator 1	Q7Z3B1	NEGR1	Yes	Yes						Yes			Yes
Amyloid-like protein 1	P51693	APLP1	Yes			Yes					Yes
Calsyntenin-1	O94985	CLSTN1	Yes			Yes					Yes
Fibulin-1	P23142	FBLN1	Yes	Yes								Yes
Histidine-rich glycoprotein	P04196	HRG	Yes	Yes									Yes
Neurosecretory protein VGF	O15240	VGF	Yes	Yes					Yes
Secretogranin-1	P05060	CHGB	Yes	Yes					Yes
72 kDa type IV collagenase	P08253	MMP2	Yes	Yes
Afamin	P43652	AFM	Yes	Yes
Agrin	O00468	AGRN	Yes	Yes
Alpha-1-acid glycoprotein 1	P02763	ORM1	Yes	Yes
Alpha-1-acid glycoprotein 2	P19652	ORM2	Yes	Yes
Attractin	O75882	ATRN	Yes	Yes
Basement membrane-specific heparan sulfate proteoglycan core protein	P98160	HSPG2	Yes	Yes
Carboxypeptidase E	P16870	CPE	Yes	Yes
Cartilage acidic protein 1	Q9NQ79	CRTAC1	Yes	Yes
Cathepsin B	P07858	CTSB	Yes	Yes
Cathepsin L1	P07711	CTSL	Yes	Yes
CD166 antigen	Q13740	ALCAM	Yes	Yes
Cell adhesion molecule 1	Q9BY67	CADM1	Yes	Yes
Cell adhesion molecule 4	Q8NFZ8	CADM4	Yes	Yes
Cell growth regulator with EF hand domain protein 1	Q99674	CGREF1	Yes	Yes
Coagulation factor V	P12259	F5	Yes	Yes
Coagulation factor XII	P00748	F12	Yes	Yes
Collagen alpha-1(VI) chain	P12109	COL6A1	Yes	Yes
Complement C1q subcomponent subunit C	P02747	C1QC	Yes	Yes
Complement C1r subcomponent	P00736	C1R	Yes	Yes
Complement C1s subcomponent	P09871	C1S	Yes	Yes
Complement C5	P01031	C5	Yes	Yes
Complement component C6	P13671	C6	Yes	Yes
Complement component C8 gamma chain	P07360	C8G	Yes	Yes
Complement component C9	P02748	C9	Yes	Yes
Complement factor H-related protein 1	Q03591	CFHR1		Yes	Yes
Complement factor I	P05156	CFI	Yes		Yes
Contactin-2	Q02246	CNTN2	Yes	Yes
Dystroglycan	Q14118	DAG1	Yes	Yes
Ectonucleotide pyrophosphatase/phosphodiesterase family member 2	Q13822	ENPP2	Yes	Yes
EGF-containing fibulin-like extracellular matrix protein 1	Q12805	EFEMP1	Yes	Yes
Endonuclease domain-containing 1 protein	O94919	ENDOD1	Yes	Yes
Extracellular matrix protein 1	Q16610	ECM1	Yes	Yes
Fibronectin	P02751	FN1	Yes	Yes
Fibulin-5	Q9UBX5	FBLN5	Yes	Yes
Fructose-bisphosphate aldolase C	P09972	ALDOC	Yes	Yes
Galectin-3-binding protein	Q08380	LGALS3BP	Yes	Yes
Ganglioside GM2 activator	P17900	GM2A	Yes	Yes
Glutathione peroxidase 3	P22352	GPX3	Yes		Yes
Golgi membrane protein 1	Q8NBJ4	GOLM1	Yes	Yes
Heparin cofactor 2	P05546	SERPIND1	Yes	Yes
Ig gamma-1 chain C region	P01857	IGHG1	Yes	Yes
Ig heavy chain V-III region BRO	P01766	IGHV3	Yes	Yes
Ig heavy chain V-III region GAL	P01781	IGHV3-7	Yes	Yes
Ig kappa chain V-I region Ni	P01613	IGKV1D-33	Yes	Yes
Ig lambda chain V-III region LOI	P80748	IGLV3-21	Yes	Yes
Ig lambda chain V-III region SH	P01714	IGLV3-19	Yes	Yes
Ig mu chain C region	P01871	IGHM	Yes	Yes
IgGFc-binding protein	Q9Y6R7	FCGBP	Yes	Yes
Immunoglobulin superfamily containing leucine-rich repeat protein	O14498	ISLR	Yes	Yes
Insulin-like growth factor II	P01344	IGF2	Yes	Yes
Insulin-like growth factor-binding protein 2	P18065	IGFBP2	Yes	Yes
Insulin-like growth factor-binding protein 6	P24592	IGFBP6	Yes	Yes
Inter-alpha-trypsin inhibitor heavy chain H4	Q14624	ITIH4	Yes	Yes
Kallistatin	P29622	SERPINA4	Yes	Yes
Keratin, type I cytoskeletal 10	P13645	KRT10	Yes	Yes
Keratin, type I cytoskeletal 9	P35527	KRT9	Yes	Yes
Keratin, type II cytoskeletal 1	P04264	KRT1	Yes	Yes
Lumican	P51884	LUM	Yes	Yes
Lymphocyte antigen 6H	O94772	LY6H	Yes	Yes
Monocyte differentiation antigen CD14	P08571	CD14	Yes	Yes
Multiple epidermal growth factor-like domains protein 8	Q7Z7M0	MEGF8	Yes	Yes
Neogenin	Q92859	NEO1	Yes	Yes
Neural cell adhesion molecule 2	O15394	NCAM2	Yes	Yes
Neurexin-3	Q9Y4C0	NRXN3	Yes	Yes
Neurocan core protein	O14594	NCAN	Yes	Yes
Neuronal pentraxin receptor	O95502	NPTXR	Yes	Yes
Neuroserpin	Q99574	SERPINI1	Yes	Yes
Neurotrimin	Q9P121	NTM	Yes	Yes
Opioid-binding protein/cell adhesion molecule	Q14982	OPCML	Yes	Yes
Phosphatidylcholine-sterol acyltransferase	P04180	LCAT	Yes	Yes
Phospholipid transfer protein	P55058	PLTP	Yes	Yes
Pigment epithelium-derived factor	P36955	SERPINF1	Yes	Yes
Plasminogen	P00747	PLG	Yes	Yes
Plexin domain-containing protein 2	Q6UX71	PLXDC2	Yes	Yes
Protein kinase C-binding protein NELL2	Q99435	NELL2	Yes	Yes
Protein NOV homolog	P48745	NOV	Yes	Yes
Receptor-type tyrosine-protein phosphatase zeta	P23471	PTPRZ1	Yes	Yes
Ribonuclease pancreatic	P07998	RNASE1	Yes	Yes
Secretogranin-3	Q8WXD2	SCG3	Yes	Yes
Seizure 6-like protein 2	Q6UXD5	SEZ6L2	Yes	Yes
Semaphorin-7A	O75326	SEMA7A	Yes	Yes
Serum amyloid A-4 protein	P35542	SAA4	Yes	Yes
SPARC	P09486	SPARC	Yes	Yes
Tetranectin	P05452	CLEC3B	Yes		Yes
Thyroxine-binding globulin	P05543	SERPINA7	Yes	Yes
Transforming growth factor-beta-induced protein ig-h3	Q15582	TGFBI	Yes	Yes
Transmembrane protein 132A	Q24JP5	TMEM132A	Yes	Yes
Triosephosphate isomerase	P60174	TPI1	Yes	Yes
Tyrosine-protein kinase receptor UFO	P30530	AXL	Yes	Yes
Voltage-dependent calcium channel subunit alpha-2/delta-1	P54289	CACNA2D1	Yes	Yes
V-set and transmembrane domain-containing protein 2A	Q8TAG5	VSTM2A	Yes	Yes
Neuronal pentraxin-1	Q15818	NPTX1	Yes							Yes			Yes
Amyloid-like protein 2	Q06481	APLP2	Yes
Apolipoprotein L1	O14791	APOL1	Yes
Aspartate aminotransferase, cytoplasmic	P17174	GOT1	Yes
Biotinidase	P43251	BTD	Yes
Cadherin-2	P19022	CDH2	Yes
Ciliary neurotrophic factor receptor subunit alpha	P26992	CNTFR		Yes
Collagen alpha-1(XVIII) chain	P39060	COL18A1	Yes
Collagen alpha-2(I) chain	P08123	COL1A2	Yes
Complement component C8 alpha chain	P07357	C8A		Yes
Complement component C8 beta chain	P07358	C8B	Yes
Complement factor D OS=Homo sapiens	P00746	CFD	Yes
Contactin-associated protein-like 2	Q9UHC6	CNTNAP2	Yes
Contactin-associated protein-like 4	Q9C0A0	CNTNAP4	Yes
Dipeptidyl peptidase 2	Q9UHL4	DPP7	Yes
Ephrin type-A receptor 4	P54764	EPHA4	Yes
Extracellular matrix protein 2	O94769	ECM2	Yes
Glucosidase 2 subunit beta	P14314	PRKCSH	Yes
Glutamate receptor 4	P48058	GRIA4	Yes
ICOS ligand	O75144	ICOSLG		Yes
Iduronate 2-sulfatase	P22304	IDS	Yes
Ig alpha-2 chain C region	P01877	IGHA2		Yes
Ig gamma-3 chain C region	P01860	IGHG3		Yes
Ig gamma-4 chain C region	P01861	IGHG4		Yes
Ig heavy chain V-III region BUT	P01767	IGHV3-53		Yes
Ig heavy chain V-III region TUR	P01779	IGHV3-23		Yes
Ig heavy chain V-III region VH26	P01764	IGHV3-23		Yes
Ig kappa chain V-I region Wes	P01611	IGKV1D-12		Yes
Ig kappa chain V-II region TEW	P01617	IGKV2D-28		Yes
Ig kappa chain V-III region CLL	P04207	IGKV3-15		Yes
Ig kappa chain V-III region VG (Fragment)	P04433	IGKV3-11		Yes
Ig kappa chain V-IV region Len	P01625	IGKV4-1		Yes
Ig lambda chain V-IV region Hil	P01717	IGLV3-25		Yes
Ig lambda-1 chain C regions	P0CG04	IGLC1		Yes
Inter-alpha-trypsin inhibitor heavy chain H1	P19827	ITIH1	Yes
Inter-alpha-trypsin inhibitor heavy chain H2	P19823	ITIH2	Yes
Latent-transforming growth factor beta-binding protein 4	Q8N2S1	LTBP4	Yes
Major prion protein	P04156	PRNP	Yes
Metalloproteinase inhibitor 1	P01033	TIMP1	Yes
Metalloproteinase inhibitor 2	P16035	TIMP2	Yes
Neurexin-1	Q9ULB1	NRXN1	Yes
Neurofascin	O94856	NFASC	Yes
Nidogen-1	P14543	NID1	Yes
Nucleobindin-1	Q02818	NUCB1	Yes
Phosphatidylethanolamine-binding protein 4	Q96S96	PEBP4	Yes
Plasma kallikrein	P03952	KLKB1	Yes
Plasma protease C1 inhibitor	P05155	SERPING1	Yes
Prothrombin OS=Homo sapiens	P00734	F2	Yes
Pyruvate kinase PKM	P14618	PKM	Yes
Reelin	P78509	RELN	Yes
Secretogranin-2	P13521	SCG2	Yes
Seizure 6-like protein	Q9BYH1	SEZ6L	Yes
Selenoprotein P	P49908	SEPP1	Yes
SPARC-related modular calcium-binding protein 1	Q9H4F8	SMOC1		Yes
Thy-1 membrane glycoprotein	P04216	THY1	Yes
UPF0764 protein C16orf89	Q6UX73	C16orf89	Yes
Vesicular integral-membrane protein VIP36	Q12907	LMAN2	Yes
Vitamin K-dependent protein S	P07225	PROS1	Yes
Reference			[1]	[2]	[3]	[4]			[5]	[2]	[4]	[3]	[2]
AD, alzheimer's disease; DD, disc degeneration; HF, Healthy females; MCI, mild cognitive impairment; MS, multiple sclerosis and NpP, neuropathic pain. .† Significantly altered following Infliximab treatment in label free proteomic profiling, ‡ Significantly altered following Infliximab treatment in label-based proteomic profiling, # Identified by PLS-DA to contribute to separation between arthrit…
References
[1] Guo ZG, Zhang Y, Zou LL, Wang DQ, Shao C, Wang YJ, et al. A Proteomic Analysis of Individual and Gender Variations in Normal Human Urine and Cerebrospinal Fluid Using iTRAQ Quantification. Plos One. 2015;10:17.
[2] Wang JX, Cunningham R, Zetterberg H, Asthana S, Carlsson C, Okonkwo O, et al. Label-free quantitative comparison of cerebrospinal fluid glycoproteins and endogenous peptides in subjects with Alzheimer's disease, mild cognitive impairment, and healthy individuals. Proteom Clin Appl. 2016;10:1225-41.
[3] Dumont D, Noben JP, Raus J, Stinissen P, Robben J. Proteomic analysis of cerebrospinal fluid from multiple sclerosis patients. Proteomics. 2004;4:2117-24.
[4] Lim TKY, Anderson KM, Hari P, Di Falco M, Reihsen TE, Wilcox GL, et al. Evidence for a Role of Nerve Injury in Painful Intervertebral Disc Degeneration: A Cross-Sectional Proteomic Analysis of Human Cerebrospinal Fluid. J Pain. 2017;18:1253-69.
[5] Lind AL, Khoonsari PE, Sjodin M, Katila L, Wetterhall M, Gordh T, et al. Spinal Cord Stimulation Alters Protein Levels in the Cerebrospinal Fluid of Neuropathic Pain Patients: A Proteomic Mass Spectrometric Analysis. Neuromodulation. 2016;19:549-62.
